# Supplementary material for: Isolation and Characterization of Two New Deoxynivalenol-Degrading Strains, Bacillus sp. HN117 and Bacillus sp. N22
Source: Toxins (Basel). 2022 Nov 10;14(11):781. doi: 10.3390/toxins14110781 (PMC9693629; doi:10.3390/toxins14110781)
Supplement: Supplementary file 1 [file toxins-14-00781-s001.zip]

Archive with 1 entries (1 files):
- toxins-1979563-supplementary.pdf
